# Supplementary material for: Monitoring the Reaction of the Body State to Antibiotic Treatment against Helicobacter pylori via Infrared Spectroscopy: A Case Study
Source: Molecules. 2021 Jun 7;26(11):3474. doi: 10.3390/molecules26113474 (PMC8201021; doi:10.3390/molecules26113474)
Supplement: Supplementary file 1 [file molecules-26-03474-s001.zip]

Archive with 1 entries (1 files):
- molecules-1192125-supplementary.pdf
